# Supplementary material for: NOD2 Deficiency Promotes Intestinal CD4+ T Lymphocyte Imbalance, Metainflammation, and Aggravates Type 2 Diabetes in Murine Model
Source: Front Immunol. 2020 Jul 7;11:1265. doi: 10.3389/fimmu.2020.01265 (PMC7381387; doi:10.3389/fimmu.2020.01265)
Supplement: Supplementary file 1 [file Data_Sheet_1.XLSX]

## Sheet: Sheet2
Taxon: phylum	WT_ND	WT_HD	NOD2_ND	NOD2_HD		Taxonomy: gender	WT_ND	WT_HD	NOD2_ND	NOD2_HD
Unassigned;Other	0.019	0.006	0	0		Unassigned;Other;Other;Other;Other;Other	0.019	0.006	0	0
k__Bacteria;p__Actinobacteria	0.004	0.002	0.007	0.002		k__Bacteria;p__Actinobacteria;c__Actinobacteria;o__Bifidobacteriales;f__Bifidobacteriaceae;g__Bifidobacterium	0.002	0	0	0
k__Bacteria;p__Bacteroidetes	0.167	0.163	0.148	0.329		k__Bacteria;p__Actinobacteria;c__Coriobacteriia;o__Coriobacteriales;f__Coriobacteriaceae;g__Adlercreutzia	0.002	0.002	0.006	0.002
k__Bacteria;p__Deferribacteres	0	0	0	0		k__Bacteria;p__Bacteroidetes;c__Bacteroidia;o__Bacteroidales;f__Bacteroidaceae;g__Bacteroides	0.077	0.034	0.014	0.082
k__Bacteria;p__Cyanobacteria	0	0	0	0		k__Bacteria;p__Bacteroidetes;c__Bacteroidia;o__Bacteroidales;f__Porphyromonadaceae;g__Parabacteroides	0.001	0.006	0.001	0
k__Bacteria;p__Firmicutes	0.587	0.729	0.757	0.48		k__Bacteria;p__Bacteroidetes;c__Bacteroidia;o__Bacteroidales;f__[Odoribacteraceae];g__Odoribacter	0	0	0	0
k__Bacteria;p__Proteobacteria	0.005	0.025	0.087	0.003		k__Bacteria;p__Bacteroidetes;c__Bacteroidia;o__Bacteroidales;f__[Paraprevotellaceae];g__[Prevotella]	0	0	0	0
k__Bacteria;p__TM7	0	0	0	0		k__Bacteria;p__Firmicutes;c__Bacilli;o__Lactobacillales;f__Lactobacillaceae;g__Lactobacillus	0.236	0.144	0.049	0.006
k__Bacteria;p__Tenericutes	0	0	0.001	0		k__Bacteria;p__Firmicutes;c__Bacilli;o__Lactobacillales;f__Leuconostocaceae;g__Leuconostoc	0	0.002	0.002	0.001
k__Bacteria;p__Verrucomicrobia	0.219	0.074	0	0.186		k__Bacteria;p__Firmicutes;c__Bacilli;o__Lactobacillales;f__Streptococcaceae;g__Lactococcus	0	0	0	0
						k__Bacteria;p__Firmicutes;c__Bacilli;o__Lactobacillales;f__Streptococcaceae;g__Streptococcus	0.001	0.007	0.01	0.004
						k__Bacteria;p__Firmicutes;c__Bacilli;o__Turicibacterales;f__Turicibacteraceae;g__Turicibacter	0	0	0.008	0
						k__Bacteria;p__Firmicutes;c__Clostridia;o__Clostridiales;f__Clostridiaceae;g__SMB53	0	0	0	0
						k__Bacteria;p__Firmicutes;c__Clostridia;o__Clostridiales;f__Dehalobacteriaceae;g__Dehalobacterium	0.003	0.002	0.001	0.002
						k__Bacteria;p__Firmicutes;c__Clostridia;o__Clostridiales;f__Lachnospiraceae;g__Anaerostipes	0	0.002	0.002	0.004
						k__Bacteria;p__Firmicutes;c__Clostridia;o__Clostridiales;f__Lachnospiraceae;g__Blautia	0	0.003	0.002	0.001
						k__Bacteria;p__Firmicutes;c__Clostridia;o__Clostridiales;f__Lachnospiraceae;g__Coprococcus	0.006	0.002	0.004	0.003
						k__Bacteria;p__Firmicutes;c__Clostridia;o__Clostridiales;f__Lachnospiraceae;g__Dorea	0.001	0.011	0.005	0.002
						k__Bacteria;p__Firmicutes;c__Clostridia;o__Clostridiales;f__Lachnospiraceae;g__Roseburia	0	0	0.001	0
						k__Bacteria;p__Firmicutes;c__Clostridia;o__Clostridiales;f__Lachnospiraceae;g__[Ruminococcus]	0.004	0.039	0.091	0.021
						k__Bacteria;p__Firmicutes;c__Clostridia;o__Clostridiales;f__Peptococcaceae;g__rc4-4	0	0.042	0	0.069
						k__Bacteria;p__Firmicutes;c__Clostridia;o__Clostridiales;f__Ruminococcaceae;g__Anaerotruncus	0	0	0.001	0.001
						k__Bacteria;p__Firmicutes;c__Clostridia;o__Clostridiales;f__Ruminococcaceae;g__Oscillospira	0.027	0.066	0.081	0.048
						k__Bacteria;p__Firmicutes;c__Clostridia;o__Clostridiales;f__Ruminococcaceae;g__Ruminococcus	0.003	0.007	0.013	0.004
						k__Bacteria;p__Firmicutes;c__Erysipelotrichi;o__Erysipelotrichales;f__Erysipelotrichaceae;g__Allobaculum	0.144	0.118	0.022	0
						k__Bacteria;p__Firmicutes;c__Erysipelotrichi;o__Erysipelotrichales;f__Erysipelotrichaceae;g__Clostridium	0	0.001	0.001	0
						k__Bacteria;p__Proteobacteria;c__Betaproteobacteria;o__Burkholderiales;f__Alcaligenaceae;g__Sutterella	0	0	0	0
						k__Bacteria;p__Proteobacteria;c__Epsilonproteobacteria;o__Campylobacterales;f__Helicobacteraceae;g__Helicobacter	0	0	0	0.001
						k__Bacteria;p__Verrucomicrobia;c__Verrucomicrobiae;o__Verrucomicrobiales;f__Verrucomicrobiaceae;g__Akkermansia	0.219	0.075	0	0.186
